# Supplementary material for: Compositional Analysis and Sustainable Valorization of the Calabrian Hazelnut cv. ‘Tonda Calabrese’ and Its Processing Derivatives
Source: Foods. 2025 Sep 20;14(18):3269. doi: 10.3390/foods14183269 (PMC12470017; doi:10.3390/foods14183269)
Supplement: Supplementary file 1 [file foods-14-03269-s001.zip]

Archive with 1 entries (1 files):
- foods-3831107-supplementary.pdf
